# Supplementary material for: Emotion and Implicit Timing
Source: PLoS One. 2016 Jul 5;11(7):e0158474. doi: 10.1371/journal.pone.0158474 (PMC4933393; doi:10.1371/journal.pone.0158474)
Supplement: S1 File — Mean, standard error and 95% confidence intervals of reaction time and peak time for Experiment 1 and 2. (XLSX) [file pone.0158474.s001.xlsx]

## Sheet: Feuil1
Bisection		probe trials
emo * sti									NS
Mesure: MEASURE_1
emo	sti	Moyenne	Erreur standard	Intervalle de confiance à 95%
				Borne inférieure	Limite supérieure
Anger	1	374.744	47.322	275.697	473.791
	2	369.039	44.123	276.687	461.39
	3	365.437	38.534	284.785	446.088
	4	386.851	63.441	254.068	519.634
	5	319.391	29.747	257.129	381.653
	6	366.917	40.65	281.835	451.999
	7	465.631	78.772	300.76	630.501
Neutral	1	379.367	56.711	260.669	498.065
	2	404.211	53.678	291.862	516.559
	3	415.867	67.316	274.973	556.761
	4	450.911	91.927	258.506	643.316
	5	384.115	51.305	276.733	491.498
	6	377.261	59.147	253.465	501.056
	7	366.62	52.393	256.96	476.279
									NS
Bisection		Short and Long dans probe
	emo * duree
	Mesure: MEASURE_1
	emo	duree	Moyenne	Erreur standard	Intervalle de confiance à 95%
					Borne inférieure	Limite supérieure
	Anger	Short	307.795	36.828	230.713	384.877
		Long	296.773	47.491	197.374	396.172
	Neutral	Short	322.014	51.056	215.152	428.876
		Long	284.997	39.195	202.961	367.032

## Sheet: Experience 1.1
S1 Fig A. Reaction time and interval duration (Experiment 1)
The mean values, the standard errors, and 95% confidence intervals for reaction time
in the emotional conditions (anger vs. neutral) and the baseline condition (with no stimulus)
for the short (200/800) (N = 20) and the longer duration range (400/1600) (N = 21)
Duration Range	Condition	Duration interval	Mean	S.E.	Intervalle de confiance à 95 %
					Borne inférieure	Borne supérieure
S400L1600	Anger	400	222.996	21.375	179.761	266.231
		600	211.668	23.852	163.423	259.913
		800	190.184	18.87	152.016	228.351
		1000	248.826	19.67	209.04	288.611
		1200	291.653	25.803	239.461	343.844
		1400	311.073	25.069	260.367	361.779
		1600	283.464	23.235	236.467	330.461
	Neutral	400	282.157	35.505	210.34	353.974
		600	259.434	25.321	208.217	310.652
		800	264.356	28.134	207.45	321.262
		1000	338.206	25.218	287.198	389.214
		1200	407.546	35.899	334.933	480.16
		1400	399.655	28.528	341.951	457.359
		1600	396.931	31.895	332.417	461.444
	Baseline	400	322.707	41.247	239.278	406.136
		600	260.737	36.189	187.537	333.937
		800	243.564	33.86	175.074	312.053
		1000	240.694	28.645	182.754	298.635
		1200	253.708	31.498	189.998	317.419
		1400	261.345	37.297	185.904	336.786
		1600	296.054	41.447	212.219	379.889
S200L800	Anger	200	214.755	21.903	170.453	259.058
		300	189.217	24.441	139.781	238.654
		400	213.171	19.336	174.061	252.282
		500	242.099	20.155	201.332	282.867
		600	226.57	26.44	173.09	280.05
		700	283.896	25.688	231.938	335.854
		800	260.794	23.808	212.637	308.952
	Neutral	200	245.173	36.382	171.582	318.763
		300	220.676	25.947	168.193	273.158
		400	242.449	28.829	184.138	300.761
		500	292.927	25.841	240.659	345.194
		600	274.488	36.786	200.082	348.895
		700	296.87	29.233	237.741	355.999
		800	311.167	32.683	245.06	377.273
	Baseline	200	274.471	42.265	188.982	359.96
		300	227.802	37.083	152.794	302.81
		400	212.538	34.697	142.357	282.718
		500	252.597	29.353	193.226	311.968
		600	264.807	32.276	199.523	330.091
		700	292.823	38.218	215.519	370.127
		800	299.415	42.471	213.509	385.32

## Sheet: Experience 1.2
S1 Fig B. Peak Time (Experiment 1)
The mean values, the standard errors, and 95% confidence intervals for Peak Time
in the emotional conditions (anger vs. neutral) and the baseline condition (with no stimulus)
for the short (200/800) (N = 19) and the longer duration range (400/1600) (N = 18)
Duration Range	Conditions	Mean	S.E.	Intervalle de confiance à 95 %		Intervalle de confiance à 95 %		N
				Borne inférieure	Borne supérieure	Borne inférieure	Borne supérieure
S400L1600	Anger	709.347	66.67	573.999	844.694	573.999	844.694	18
	Neutral	631.742	56.943	516.142	747.341	516.142	747.341	18
	Baseline	1058.62	55.111	946.739	1170.5	946.739	1170.5	18
S200L800	Anger	351.172	64.892	219.434	482.91	219.434	482.91	19
	Neutral	432.933	55.424	320.416	545.449	320.416	545.449	19
	Baseline	470.517	53.641	361.62	579.414	361.62	579.414	19

## Sheet: Experience 2.1
Experience 2
The mean values, the standard errors, and 95% confidence intervals for reaction time
in the emotional conditions (anger/sadness vs. neutral) and the baseline condition (with no stimulus)
for the anger group (N = 20) and the sadness group (N =20).
S1 Fig C. Reaction time and interval duration (Experiment 2)
The mean values, the standard errors, and 95% confidence intervals for reaction time
in the emotional conditions (anger/sadness vs. neutral) and the baseline condition (with no stimulus)
for the anger group (N = 20) and the sadness group (N =20).
Anger Group
emo	Sti	Moyenne	Erreur standard	Intervalle de confiance à 95%
				Borne inférieure	Limite supérieure
Anger	200	205.74	18.383	167.264	244.215
	300	187.143	14.324	157.163	217.124
	400	224.632	18.947	184.976	264.288
	500	228.425	16.801	193.261	263.589
	600	251.308	22.699	203.799	298.817
	700	233.045	23.307	184.263	281.826
	800	262.681	22.016	216.601	308.761
Neutral	200	254.669	29.282	193.382	315.957
	300	212.192	18.777	172.891	251.494
	400	252.042	26.608	196.351	307.732
	500	268.575	17.665	231.602	305.547
	600	290.605	21.815	244.944	336.265
	700	291.786	23.103	243.43	340.141
	800	300.346	16.509	265.792	334.901
Baseline	200	225.831	22.998	177.696	273.966
	300	188.798	15.605	156.136	221.46
	400	166.223	20.113	124.126	208.319
	500	178.691	19.706	137.447	219.936
	600	201.54	22.394	154.669	248.411
	700	222.899	27.492	165.358	280.441
	800	288.365	30.48	224.571	352.16
Sadness Group
em	st	Moyenne	Erreur std.	Intervalle de confiance à 95 %
				Borne inférieure	Borne supérieure
Sad	200	225.692	24.888	173.601	277.782
	300	212.985	21.61	167.754	258.216
	400	195.392	20.57	152.338	238.447
	500	235.59	17.647	198.653	272.526
	600	250.806	23.826	200.938	300.675
	700	249.604	23.986	180.401	280.808
	800	276.6	34.84	203.678	349.522
Neutral	200	208.841	19.92	167.148	250.534
	300	201.199	17.61	164.341	238.057
	400	194.5	20.109	152.412	236.587
	500	222.329	17.958	184.742	259.915
	600	225.705	21.823	180.028	271.381
	700	242.773	22.563	195.548	289.997
	800	255.682	19.792	214.256	297.108
Baseline	200	209.109	17.601	172.27	245.948
	300	190.169	26.833	134.007	246.331
	400	163.802	21.306	119.209	208.396
	500	210.367	22.606	173.052	267.681
	600	215.568	28.324	156.285	274.85
	700	243.662	18.576	204.782	282.541
	800	300.237	33.268	230.607	369.867

## Sheet: Experience2.2.
S1 Fig D. Peak time (Experiment 2)
The mean values, the standard errors, and 95% confidence intervals for Peak Time
in the emotional conditions (anger/sadness vs. neutral) and the baseline condition (with no stimulus)
for the anger group (N = 20) and the sadness group (N = 20).
Group	Condition	Moyenne	Erreur std.	Intervalle de confiance à 95 %		N
				Borne inférieure	Borne supérieure
Anger	Anger	303.916	36.963	229.09	378.743	20
	Neutral	393.693	41.456	309.771	477.615	20
	Baseline	466.792	29.822	406.421	527.163	20
Sadness	Sadness	422.982	36.963	348.155	497.808	20
	Neutral	397.274	41.456	313.352	481.196	20
	Baseline	414.41	29.822	354.039	474.781	20
